# Supplementary material for: Suboptimal multisensory processing in pediatric migraine without aura: a comparative, cross-sectional study
Source: Sci Rep. 2023 Nov 8;13:19422. doi: 10.1038/s41598-023-46088-x (PMC10632508; doi:10.1038/s41598-023-46088-x)
Supplement: Supplementary file 1 — Supplementary Information. [file 41598_2023_46088_MOESM1_ESM.xlsx]

## Sheet: Migren
File	Group	NAT multi	ALER multi	RER multi	GER multi	Betan RT multi	Vissza RT multi	Gen RT multi	NAT nemo	ALER nemo	RER nemo	GER nemo	Betan RT nemo	Vissza RT nemo	Gen RT nemo
adri200817	Migrain multi	63	0.0793651	0.0833333	0	1824.09	1628.81	1821.25	46	0	0.0555556	0	1141.2	1186.5	1978.67
alexa200109	Migrain multi	70	0.1	0.0833333	0	1570.58	1318.91	1720	69	0.0869565	0.166667	0.833333	1250.53	1539.67	4033
angelika0205	Migrain multi	60	0.05	0	0.333333	2101.57	2355.19	3453.5	44	0.0227273	0	0.0833333	1747.98	2698.39	2538.55
balazs0423	Migrain multi	71	0.084507	0.0277778	0.166667	1462.37	1618.37	1505.5	45	0	0.138889	0.0833333	1556.89	1721.7	2347.27
bence0128	Migrain multi	53	0.0377358	0.0555556	0.166667	2331.43	2726.38	2271.3	79	0.151899	0.361111	1	2616.11	2801.26
csaba0624	Migrain multi	47	0.0638298	0.0277778	0	979.488	1401.71	2039.75	59	0.0677966	0	0.0833333	1321.67	1694.23	1881.82
csenge200921	Migrain multi	57	0.0350877	0.0277778	0	2258.24	3132.38	2180.08	75	0.106667	0.0277778	0	2095.05	2873.79	4286
dorottya201001	Migrain multi	97	0.14433	0.194444	0.416667	1578.8	1958.89	1854.14	63	0.111111	0.0277778	0	1123.76	1286.56	1347.92
elod1217	Migrain multi	58	0.0689655	0.0833333	0.333333	1670.35	1471.97	1796	137	0.175182	0.0277778	0.0833333	1604.98	2306.54	2559.91
gabriella0606	Migrain multi	61	0.0655738	0.0833333	0.25	1335.96	1694.76	1741.89	58	0.0862069	0.0277778	0	1628.58	1334.74	1120.36
hanna0226	Migrain multi	45	0	0	0	1418.58	1352.74	1298.67	59	0.0847458	0.0833333	0.166667	1786.08	1991.94	3658.4
jazmin1128	Migrain multi	60	0.0666667	0.361111	0.333333	1491.11	1647.86	1304.62	255	0.294118	0.0833333	0.5	1700.06	1969.47	7209.83
lacika1107	Migrain multi	51	0.0392157	0.0277778	0.0833333	1734.78	1730.74	2332.91	56	0.0892857	0	0.25	1824.28	2812.46	2676.11
lilla200914	Migrain multi	70	0.0857143	0.0833333	0	1711.86	2093.33	2976.92	57	0.0526316	0	0.333333	1450.5	1857.75	2295.12
mate200130	Migrain multi	48	0.0416667	0	0	1293.07	1260.11	1396.25	45	0	0	0.0833333	1356.89	1654.86	2507.55
mate201005	Migrain multi	48	0.0416667	0.0555556	0.25	3162.39	2726.18	3782.44	83	0.144578	0.111111	0.0833333	2351.69	2559.45	2928.55
nelli0405	Migrain multi	49	0.0204082	0	0	1706.38	1369.78	1436.5	47	0	0.0555556	0.0833333	1215.49	1342.09	1497.55
peter0122	Migrain multi	49	0.0204082	0	0	1167.42	1316.92	1498.92	60	0.05	0.0833333	0.416667	1204.84	1630.48	2582.71
peter0627	Migrain multi	43	0.0232558	0	0	1403.98	1489.39	1743.17	57	0.0350877	0.0555556	0.0833333	1136.22	1173.71	1438.09
Regi0220	Migrain multi	52	0.0576923	0.0555556	0.416667	1556.21	1606.06	1549.14	55	0.0727273	0.0277778	0.0833333	1081.22	1201.7	1825.27
ricsi0109	Migrain multi	75	0.08	0.0555556	0.333333	1779.58	2285.88	3841.5	42	0	0	0	1518.17	1780.53	1343
Szandi0506	Migrain multi	58	0.0689655	0.166667	0.416667	2146.48	1878.8	2431.29	42	0	0.0555556	0	1859.02	1521.3	2281.42
szonja0124	Migrain multi	80	0.0625	0.0277778	0.0833333	1304.01	1351.62	1468	63	0.111111	0.111111	0.25	1522.68	2007.56	1885.78
tamas0114	Migrain multi	64	0.09375	0.611111	0.666667	1169.19	1896.5	1922.5	122	0.147541	0.138889	0.666667	2472.76	3012.35	5518.5
veronika0423	Migrain multi	43	0	0	0	1361.69	1242.23	1410.42	42	0	0	0	1365	1631.47	2018.92
vivi0408	Migrain multi	55	0.0545455	0.0277778	0	1368.46	1171	1411.75	55	0.0909091	0.0277778	0.166667	2038.04	2038.53	2181
vivien200109	Migrain multi	45	0.0444444	0.0277778	0.166667	1368.84	1502.82	2304	53	0.0566038	0.0555556	0.666667	1310.47	1584.06	1813.5
vorosdaniel0910	Migrain multi	64	0.0625	0	0.25	1323.37	1507.58	1187.33	68	0.0882353	0	0	1825.47	1806.94	2601.25
zsofi1203	Migrain multi	54	0.0555556	0	0.0833333	1703.22	2022.78	2628	58	0.0344828	0.0277778	0.166667	2617.2	2627.03	3728.6
zsoka0115	Migrain multi	41	0	0	0.333333	1366.82	1596.39	3102.62	79	0.113924	0.166667	1	2128.24	3347.67

## Sheet: Kontroll
File	NAT multi	ALER multi	RER multi	GER multi	Betan RT multi	Vissza RT multi	Gen RT multi	NAT nemo	ALER nemo	RER nemo	GER nemo	Betan RT nemo	Vissza RT nemo	Gen RT nemo
barnabas1018	66	0.0757576	0	0	1577.7	1694.33	2793.75	63	0.047619	0	0.0833333	1729.24	1778	1974.9
Barni	56	0.0714286	0	0.75	1241.57	1238.81	1482	44	0.0227273	0	0	1310.3	1163.21	1505
Daniel0510	57	0.0701754	0.0277778	0	1145	1380.56	1315	50	0.06	0.0555556	0	1587.77	2024.79	2337.25
Dorina0510	47	0.0425532	0	0	2071.41	2492.34	3106.92	88	0.204545	0.222222	0.583333	2646.52	3670.22	4246.8
DzsudzsakBalazs0630	71	0.112676	0.0833333	0.0833333	2528	2083.47	2204.64	47	0	0.0277778	0.0833333	1171.35	1309.97	1510.27
Emese	46	0	0	0	1195.5	1159.14	1209.17	74	0.0945946	0	0.0833333	1534.72	1606.78	2214.45
eowynny0510	43	0.0232558	0	0.0833333	1608.59	1502.26	1451.73	119	0.193277	0.25	0.75	2394.14	3228.15	4071.33
husika	59	0.0677966	0.0833333	0	1966.17	2216.28	2506.58	67	0.0895522	0.138889	0.166667	1555.48	1785.84	1477.9
iza1016	53	0.0377358	0.0555556	0	1490.86	1439.48	1427.33	51	0.0196078	0.0833333	0	1770.16	1558.61	1666.45
iza1017	45	0.0222222	0	0.0833333	2217.02	2111.37	2408	60	0.0833333	0.0833333	0.0833333	1892.62	3011.24	3335.73
Julianna0510	50	0.04	0	0.333333	1371.88	1480.28	2145	84	0.142857	0.0555556	0.166667	1874.15	1458.82	2744.3
Júlia	47	0.0425532	0	0	2118.25	1724.89	2217.25	110	0.181818	0	0.166667	2067.09	1881.2	2345.5
K	41	0	0	0	1857.45	1906.74	1746	58	0.0862069	0	0	1219.06	1470.97	1309.75
katonanapsugar2017-02-27	47	0.0212766	0.194444	0.666667	1836.98	1780.14	2851.25	59	0.0677966	0.0833333	0.0833333	1729.17	2018.06	2043.91
kevin1025	53	0.0377358	0.0277778	0.166667	1543.18	1722.82	3784.8	57	0.0877193	0.0555556	0.0833333	1322.65	1465.94	1137.36
kiltz boldizsár	42	0.0238095	0	0.0833333	1330.88	1527.36	1774.09	117	0.102564	0.0555556	0.0833333	1154.74	1236.73	2032.64
Lau0510	76	0.118421	0.111111	0.25	1859.2	2043.62	2278	60	0.0833333	0.0555556	0.166667	1828.41	2386.36	5018.8
levi1015	72	0.138889	0.0833333	0	1350.08	1081.25	1909.67	69	0.0724638	0.0555556	0.25	1290.87	1418.68	2016.11
Mahmud0510	48	0.0208333	0	0.0833333	1076.41	1246.69	2138.64	74	0.175676	0	0	1037.25	1054.6	1353.25
Micimackó	48	0.0208333	0.0277778	0	1330.78	1324.69	2186.58	45	0.0222222	0.0555556	0	900.093	1039.71	1368.83
mirjam	42	0.0238095	0	0.0833333	1560.76	1476.66	1466.36	52	0.0576923	0.0277778	0.166667	1648.42	1476.36	2073.1
Pasztor_Aron_02_20	73	0.109589	0.0833333	0.666667	1435.16	1434.09	1375	81	0.123457	0.0277778	0.333333	1488.45	2129.85	2496
sky	65	0.0769231	0	0	1264.29	1339.36	1625.08	81	0.0987654	0.0277778	0.0833333	1294.86	1871.82	3808.09
Tamás	41	0	0	0	1507.63	1315.61	1369.58	58	0.0689655	0.0555556	1	1434.53	1356.58
tundi1024	53	0.0188679	0.0833333	0	1250.45	1343.91	1664.17	82	0.097561	0.0277778	0.416667	1590.37	2409.06	3160.14
vera0428	42	0.0238095	0	0	1571.24	1505.37	1738.33	49	0.0204082	0.0277778	0.833333	1697.94	2208.51	3367
Villo_02_20	67	0.0895522	0.0277778	0.5	1075.93	1392.97	1796.83	68	0.0735294	0.194444	0.75	929.774	1207.89	1797.33
Virag_02_20	58	0.0689655	0.0833333	0.25	1168.66	1406.36	1586.78	74	0.121622	0.111111	0.25	1306.95	1440.58	2389
Virág0510	45	0	0	0	1828.45	1558.85	2061.17	64	0.0625	0.0833333	0.0833333	1162.07	1673.28	2001.64
Zoli_02_27	56	0.0535714	0.0555556	0.416667	1574.92	2009.52	3562.86	52	0.0576923	0	0.25	1771.08	2194.44	2640.89
